# Supplementary material for: Making Artificial Intelligence Work at Work: The Role of Human Resource Practices and Personal Attitudes in Fostering Meaningful Work with Artificial Intelligence
Source: Behav Sci (Basel). 2026 Feb 8;16(2):238. doi: 10.3390/bs16020238 (PMC12938308; doi:10.3390/bs16020238)
Supplement: Supplementary file 1 [file behavsci-16-00238-s001.zip]

Archive with 1 entries (1 files):
- behavsci-4078654-supplementary.pdf
